# Supplementary material for: Behaviour-based functional and dysfunctional strategies of medical students to cope with burnout
Source: Med Educ Online. 2018 Oct 29;23(1):1535738. doi: 10.1080/10872981.2018.1535738 (PMC6211255; doi:10.1080/10872981.2018.1535738)
Supplement: Supplemental Material [file ZMEO_A_1535738_SM4072.zip]

Archive with 3 entries (3 files):
- SuppMat/supplementary material_1.docx
- SuppMat/supplementary material_2.docx
- SuppMat/supplementary material_3.docx
